# Supplementary material for: State of the Art in Sub-Phenotyping Midbrain Dopamine Neurons
Source: Biology (Basel). 2024 Sep 3;13(9):690. doi: 10.3390/biology13090690 (PMC11428604; doi:10.3390/biology13090690)
Supplement: Supplementary file 1 [file biology-13-00690-s001.zip]

Archive with 1 entries (1 files):
- biology-3168194-supplementary.pdf
